# Supplementary material for: Biostimulants from Rosa alba L. optimize growth and physiological processes of Zea mays L
Source: Front Plant Sci. 2026 Apr 1;17:1731231. doi: 10.3389/fpls.2026.1731231 (PMC13081007; doi:10.3389/fpls.2026.1731231)
Supplement: Supplementary file 1 [file Table1.xlsx]

## Sheet: Sheet1
Metabolites of R. alba identified by UHPLC-MS
Annotation	RT	m/z measured	m/z theoretical	mass error (ppm)	Annotation level	Rosa_leaves_01	Rosa_leaves_02	Rosa_leaves_03	Rosa_leaves_04	Rosa_stems_01	Rosa_stems_02	Rosa_stems_03	Rosa_stems_04
Ornithine	0.59	131.083	131.083	0.712549	2	136.379	122.079	125.105	131.697	787.354	867.792	901.515	885.234
Gluconic acid	0.66	195.052	195.051	2.7071	2	25193.6	25734.6	27038.7	23259.2	17854.6	25352	23489.4	24384.3
Saccharic acid	0.65	209.03	209.03	-0.105522	2	3772.19	4400.97	4243.11	3828.65	1929.75	2494.29	2167.12	2076.35
3-Deoxy-D-manno-2-octulosonic acid	0.66	237.062	237.062	0.318197	2	7577.56	7573.82	8150.32	6588.18	3490.66	4719.08	4600.97	5125.24
Uridine-5'-diphosphogalactose	0.69	565.045	565.048	-4.11522	2	3441.99	3614.12	3614.25	3198.18	1944.64	2633.57	2204	1979.27
Malic acid	0.89	133.014	133.014	0.849231	2	7485.14	7595.44	7312.55	6152.14	4427.35	5793.95	5254.24	4998.41
Uric acid	1.36	167.021	167.021	-0.369197	2	63.2288	67.6047	73.2075	84.5691	435.602	586.305	435.867	491.424
Citric acid	1.34	191.02	191.02	1.07886	2	51165.7	40335.2	36003.5	29736	41727.5	56688.1	58506.1	55644
Pyroglutamic acid	1.51	128.035	128.035	0.961916	2	98.6487	63.9706	70.8134	51.3125	234.515	331.905	283.038	241.552
Uridine	1.95	243.062	243.062	-0.0290352	2	1920.64	2068.28	2252.66	1890.14	1427.49	2346.48	1776.46	1917.85
3-Hydroxy-3-Methylglutaric acid	2.31	161.045	161.046	-1.20914	2	124.171	148.976	159.331	114.236	52.4266	86.3567	64.8312	59.8834
Guanosine	2.77	282.084	282.084	-0.866533	2	447.774	525.3	584.732	497.272	386.76	582.241	444.17	426.341
Pantothenic acid (Vitamine B5)	3.67	218.104	218.103	1.38884	2	124.187	106.497	148.042	88.9356	61.9379	97.8422	72.6422	93.5899
trans-zeatin-O-glucoside	3.87	380.156	380.158	-3.26933	2	175.77	212.313	253.614	186.018	40.1646	84.0987	46.025	53.3028
3,4-Dihydroxybenzoic acid	3.88	153.019	153.019	-0.0910069	2	830.922	958.991	1154.45	917.874	313.742	420.701	526.418	400.285
Succinoadenosine	3.82	382.1	382.1	-1.62105	2	198.629	229.534	253.786	191.059	87.2414	131.055	120.218	94.9582
Uridine diphosphate-N-acetylglucosamine	0.71	606.074	606.074	-0.79958	2	1370.47	1552.42	1552.02	1385.99	793.103	969.55	972.726	865.251
Arginine	0.59	173.104	173.104	-0.058999	1	520.361	505.818	510.26	474.258	2921.12	3225.61	3415.17	3426.36
D-()-Raffinose	0.67	503.161	503.162	-1.17939	1	6409.7	7067.92	7180.88	6021.97	3017.4	4364.39	3685.45	3834
Fructose 6-phosphate	0.61	259.022	259.022	-0.0400547	1	1552.01	1531.02	1592.96	1465.5	1364.74	1490.22	1333.81	1393.8
Quinic acid	0.75	191.056	191.056	-0.245591	1	149251	151204	152768	143766	97188.9	115746	112903	110188
L-Galactono-1,4-lactone	0.66	177.04	177.04	0.105657	1	916.43	1010.42	1020.23	923.25	585.788	828.23	796.291	792.112
Monosaccharide	0.66	179.056	179.056	0.00615079	1	8352.18	8724.52	8909.14	7929.32	5181.25	6921.72	6314.63	6525.96
Disaccharide	0.78	341.108	341.109	-2.15148	1	3416.56	4486.31	4437.61	3415.74	46289	63021.3	45486.1	42598.3
Shikimic acid	0.74	173.045	173.046	-1.85516	1	1344.04	1406.15	1437.09	1238.44	711.33	887.48	863.001	783.973
Suberic acid	6.73	173.082	173.082	-0.730938	2	2009.78	2101.95	2047.57	1976.82	1799.16	1890.63	1769.75	1845.89
Myricitrin	7.24	463.088	463.088	-1.3354	2	9530.76	11315.7	13170.3	9767.46	742.082	1025.71	1561.53	651.676
Caffeic acid	5.56	179.035	179.035	-0.674464	1	95.6907	130.532	142.513	107.849	10.7886	18.9022	4.80118	9.64808
Cinnamic acid, 4-hydroxy-, trans-	6.65	163.04	163.04	-0.574997	1	201.428	232.685	228.183	170.158	197.533	269.523	198.69	199.929
Q3G6R	6.37	609.146	609.146	-0.649595	2	227.453	363.321	368.54	272.186	1243.89	2731.4	1687.57	1254.6
4CGA	5.26	353.088	353.088	-0.403629	2	305.457	388.367	448.224	351.472	61.4934	115.337	56.9422	79.5904
Isorhamnetin-3-O-rutinoside	7.69	623.161	623.162	-1.37874	2	6655.62	7512.46	9334.29	7028.33	358.24	693.817	1040.64	565.698
Kaempferol-3/7-O-Glucoside	7.88	447.092	447.093	-2.13649	2	258583	296481	325618	266675	13198.9	15669.4	22148.8	11223.9
Isorhamnetin-3-O-glucoside	7.96	477.103	477.104	-1.59566	2	470.597	532.723	623.752	495.373	73.9411	115.65	151.87	68.3083
Kaempferol-3-O-rutinoside	7.55	593.15	593.151	-1.26204	2	6005.72	6847.54	8357.57	6153.82	178.486	367.356	562.806	367.729
