# Supplementary material for: Biostimulants from Rosa alba L. optimize growth and physiological processes of Zea mays L
Source: Front Plant Sci. 2026 Apr 1;17:1731231. doi: 10.3389/fpls.2026.1731231 (PMC13081007; doi:10.3389/fpls.2026.1731231)
Supplement: Supplementary file 2 [file DataSheet1.csv]

Metabolites of R. alba identified by GC_MS
Sample	Tissue	Glycolic acid	Alanine MP	Valine	Ethanolamine	Glycerol	Leucine	Isoleucine	Glycine MP	Urea	Phosphoric acid	Proline	Benzoic acid	Glyceric acid	Serine MP	Succinic acid	Fumaric acid	Threonine	Maleic acid	Pipecolic acid 156mz	Nicotinic acid	Erythritol	Malic acid	4-hydroxy-Proline	4-Aminobutanoic acid	Aspartic acid	Threonic acid	Salicylic acid	Asparagine 2	Pyroglutamic acid	Glutamic acid	Xylose 2	Ribitol	Rhamnose	Phenylalanine	Fucose SP	Asparagine	Ornithine 2	Shikimic acid	Quinic acid	Fructose 1	Glutamine	Citric acid	Fructose 2	Galactose MP	Glucose 1	Glucose 2	Lysine	Galactonic acid gamma lactone
RA_L1	Leaf	33761680.78	489115134.4	167319845.8	124884869.4	422989559.8	138358210.7	100817914.5	38864692.83	47098774.62	1535044372	181345061.2	26480458.36	106139203.1	40480317.28	196530104.6	93310668.55	24361468.76	23542521.64	7548826.052	12143118.28	37802832.05	992133533	8652627.35	841592724.9	55027812.14	223093098.5	29973626.31	700540.5443	111714364	127382624.2	88736825.51	206360023.4	192220568.9	40730189.29	21977677.89	36711229.67	10765664.71	1887721615	5929782379	3308487118	22548152.17	1572791479	3130822121	125174528.1	2208874476	866612436.5	20058166.24	316087693.7
RA_L2	Leaf	31709052.46	433238184.8	149670641.5	97153519.45	370944171.5	125799684.9	93934518.27	32735716.43	26263013.73	947496835.4	192099301.4	37517431.5	91310410.02	38656200.44	150787621.4	75537638.59	22460661.69	15855522.99	5878191.952	14666827.03	33222961.36	813866061.5	6882535.322	637161531.6	39496412.81	192394374.6	23504024.14	604522.3413	80600873.71	105669100.4	63975693.17	173197232.5	164158916.4	33253808.57	16507947.89	9932643.486	9501183.41	1599677531	5263234314	3301414804	17373785.71	893311623.3	3093240732	137579810.9	1981725212	836171128.2	16529391.57	224627948.4
RA_L3	Leaf	47024921.13	629050938	208183692.9	117253188.9	499478543	175623581.1	130422022.4	40265542.06	36659276.59	1281550702	231182088.1	30108770.47	129847400.9	44745524.31	214378135	101079605.7	29323298.69	19852980.69	8169138.045	14977250.45	45600540.87	830024666	8798111.585	849028023.1	49064108.47	273387608.9	37350105.47	811751.3784	76817068.15	157700459.2	88603592.92	245018020.8	230726250.3	52440674.57	24027723.94	21649555.98	12066510.93	2010564388	3042528589	3467134554	19073235.19	975846073.4	3705246927	113118551.6	2220776028	1021257446	22187510.13	346835460.7
RA_L4	Leaf	39601309.97	543662853.6	180143828.2	121721531.9	444217181	154711121.7	114103727.1	40801135.6	31618143.05	1178791614	238431983.5	24657949.8	112022944.6	45940197.85	179804739.1	81731286.9	26966598.33	17268989.01	6904843.663	13103128.9	43026335.4	793844726.5	8583898.954	810684919.3	50394240.37	235949849	22855347.8	1287227.749	80507183.7	136342882.3	67731460.86	222478298.5	180189652.8	44055999.82	18878341.31	25184887.56	14148785.84	1861972609	1314314800	3439795206	20628447.19	868022427.6	3338156384	132547562.5	2223175140	929354832.9	21572572.89	261102774.6
RA_S1	Stem	18409659.59	532942679.5	120542134.1	125753692.7	267254950.9	54839333.41	49590993.38	32964091.62	23532082.95	1106824635	834245042.8	58885884.31	34546030.04	94985376.22	33275253.42	90129174.78	39391784.69	4980133.633	27651947.86	16891746.6	18399981.51	705722833.9	11059583.86	857935016.2	151302265.7	56308606.75	27846288.21	10695653.14	234511699.9	44630454.48	33592772.58	208977303.1	31355225.99	19638912.92	11445565.88	320865266.5	46827747.68	1015940594	4004880345	2895079785	44718422.64	1450219322	2219847350	142814205.4	1572966706	667038548.8	12739111.61	313603456.5
RA_S2	Stem	22009741.75	825999945.7	179625697.4	188543455.7	360630700.8	81385131.12	76059318.73	52537927.9	41381470.16	1740932041	1574976644	33703238.09	48024214.64	163200698.2	42323599.58	126569964	60803266.36	6531247.566	38129146.07	12942670.05	23832787.11	964700430.5	18372837.02	1300823302	292734410.4	78639398.62	40067946.2	92085588.73	367879394.5	93236883.05	54519403.4	238108402.2	46508984.9	36516502.76	17978443.21	803424049.3	117441753.4	1299559240	4784190881	3517093063	116046968.9	1967182947	2810415839	109433827.7	1966865845	834850997.8	25552243.04	435162952.1
RA_S3	Stem	23661639.44	731136380	172633679.5	189967389.3	345363769.6	84200958.46	75357659.89	50027519.34	35833382.69	1448123421	1165388252	28508324.22	49206251.28	122397293.1	46861507.94	145068625.5	51570187.66	11303432.24	35175310.16	12639936.03	23837766.81	924319266.5	17188885.27	1322427291	223903416.6	79336763.55	40487252.93	78050765.74	344575925.8	70816015.21	52470080.97	233982791.2	48443289.21	35754255.14	17076917.83	720159600.5	113549865.4	1348190279	4975511070	3379975806	83815879.43	2130313273	2556150270	116639233.9	1905209996	791194837.6	23705510.11	348859334.2
RA_S4	Stem	19831529.82	693296815.2	155141940.2	180656708	326738744.6	74614286.4	67809314.97	50555580.86	36135426.85	1520980003	935215594.6	26494706.82	43039563.61	121851165.7	44850535.35	115652074.4	47785772.08	5351161.485	38481979.82	11608699.52	23571988.14	878754684	17817969.42	1207487175	204837010.4	66687698.52	35504850.92	79153943.82	330020573.6	63722155.48	51025027.05	228629536.4	40230265.39	30009586.15	16821907.63	588323252.3	125488922.5	1316531754	4624100292	3485925874	77077193.72	2048373516	2706071983	114619192.7	1982378190	797537961.6	22260017.58	415649556.6
[truncated: 23 more columns]
